# Supplementary material for: Genome-Scale Metabolic Modeling of Glioblastoma Reveals Promising Targets for Drug Development
Source: Front Genet. 2020 Apr 17;11:381. doi: 10.3389/fgene.2020.00381 (PMC7181968; doi:10.3389/fgene.2020.00381)
Supplement: FIGURE S1 — (A) The median gene dependency score for 5 essential genes in 31 glioma cell lines. (B) Histogram of the median gene dependency score for all gene in he 31 glioma cell lines. [file Data_Sheet_1.ZIP]

Archive with 8 entries (7 files):
- Data sheet 1_revised_25mars/
- Data sheet 1_revised_25mars/Figure S1.jpg
- Data sheet 1_revised_25mars/Figure S2.pdf
- Data sheet 1_revised_25mars/Supplementary Table S1.xlsx
- Data sheet 1_revised_25mars/Supplementary Table S2.xlsx
- Data sheet 1_revised_25mars/Supplementary Table S3.docx
- Data sheet 1_revised_25mars/Supplementary Table S4.xlsx
- Data sheet 1_revised_25mars/Supplementary Table S5.txt
