# Supplementary material for: Genome-Scale Metabolic Modeling of Glioblastoma Reveals Promising Targets for Drug Development
Source: Front Genet. 2020 Apr 17;11:381. doi: 10.3389/fgene.2020.00381 (PMC7181968; doi:10.3389/fgene.2020.00381)
Supplement: FIGURE S1 — (A) The median gene dependency score for 5 essential genes in 31 glioma cell lines. (B) Histogram of the median gene dependency score for all gene in he 31 glioma cell lines. [file Data_Sheet_1.ZIP › Data sheet 1_revised_25mars/Supplementary Table S2.xlsx]

## Sheet: Blad1
Ensembl ID	Essential for normal brain?	Essential in % of individual models
ENSG00000057252	NO	100
ENSG00000087157	NO	100
ENSG00000088766	NO	100
ENSG00000134326	NO	100
ENSG00000197375	NO	100
ENSG00000001630	YES	100
ENSG00000067064	YES	100
ENSG00000079459	YES	100
ENSG00000095321	YES	100
ENSG00000103502	YES	100
ENSG00000104549	YES	100
ENSG00000109929	YES	100
ENSG00000110921	YES	100
ENSG00000113161	YES	100
ENSG00000116133	YES	100
ENSG00000132196	YES	100
ENSG00000143774	YES	100
ENSG00000147155	YES	100
ENSG00000147383	YES	100
ENSG00000160285	YES	100
ENSG00000163344	YES	100
ENSG00000167508	YES	100
ENSG00000168393	YES	100
ENSG00000172893	YES	100
ENSG00000076555		97.1
ENSG00000149084		97.1
ENSG00000099797		96.4
ENSG00000143753		96.4
ENSG00000162368		94.2
ENSG00000112972		89.2
ENSG00000122912		88.5
ENSG00000196177		86.3
ENSG00000185000		74.1
ENSG00000104763		73.4
ENSG00000241878		71.9
ENSG00000060971		71.2
ENSG00000113790		71.2
ENSG00000198964		66.9
ENSG00000119537		66.2
ENSG00000101290		59
ENSG00000121691		53.2
ENSG00000156471		48.2
ENSG00000120437		46.8
ENSG00000115159		36.7
ENSG00000124370		35.3
ENSG00000146085		35.3
ENSG00000166224		35.3
ENSG00000075239		32.4
ENSG00000006530		31.7
ENSG00000005469		28.1
ENSG00000137700		23.7
ENSG00000169239		20.9
ENSG00000101986		18.7
ENSG00000062485		16.5
ENSG00000104687		16.5
ENSG00000133835		14.4
ENSG00000185813		13.7
ENSG00000125772		11.5
ENSG00000160190		11.5
ENSG00000105655		10.8
ENSG00000151689		10.8
ENSG00000091483		10.1
ENSG00000104888		10.1
ENSG00000116906		10.1
ENSG00000117448		10.1
ENSG00000110721		8.6
ENSG00000152642		8.6
ENSG00000198814		7.9
ENSG00000040933		7.2
ENSG00000138035		7.2
ENSG00000141179		6.5
ENSG00000151229		6.5
ENSG00000196839		5.8
ENSG00000176890		5
ENSG00000063176		4.3
ENSG00000168237		4.3
ENSG00000088002		3.6
ENSG00000101846		3.6
ENSG00000114491		3.6
ENSG00000114956		3.6
ENSG00000119711		3.6
ENSG00000198130		3.6
ENSG00000101473		2.9
ENSG00000198931		2.2
ENSG00000100075		1.4
ENSG00000120053		1.4
ENSG00000158669		1.4
ENSG00000083807		0.7
ENSG00000105220		0.7
ENSG00000111669		0.7
ENSG00000112759		0.7
ENSG00000125454		0.7
ENSG00000143815		0.7
ENSG00000161217		0.7
ENSG00000169764		0.7
ENSG00000228716		0.7
