# Supplementary material for: Genome-Scale Metabolic Modeling of Glioblastoma Reveals Promising Targets for Drug Development
Source: Front Genet. 2020 Apr 17;11:381. doi: 10.3389/fgene.2020.00381 (PMC7181968; doi:10.3389/fgene.2020.00381)
Supplement: FIGURE S1 — (A) The median gene dependency score for 5 essential genes in 31 glioma cell lines. (B) Histogram of the median gene dependency score for all gene in he 31 glioma cell lines. [file Data_Sheet_1.ZIP › Data sheet 1_revised_25mars/Supplementary Table S4.xlsx]

## Sheet: Cluster genes
Cluster no	Genes
1	ENSG00000160949 ENSG00000272391 ENSG00000196313 ENSG00000241404 ENSG00000240053 ENSG00000105298 ENSG00000140829 ENSG00000038358 ENSG00000132424 ENSG00000114857 ENSG00000123411 ENSG00000198799 ENSG00000143442 ENSG00000117523 ENSG00000047410 ENSG00000117713 ENSG00000065526 ENSG00000099381 ENSG00000080603 ENSG00000100941 ENSG00000100813 ENSG00000119707 ENSG00000164190 ENSG00000075292 ENSG00000129933…
2	ENSG00000144802 ENSG00000073756 ENSG00000184557 ENSG00000153113 ENSG00000185022 ENSG00000087074 ENSG00000175505 ENSG00000131981 ENSG00000005884 ENSG00000151014 ENSG00000167397 ENSG00000023445 ENSG00000177706 ENSG00000152952 ENSG00000074410 ENSG00000134107 ENSG00000075426 ENSG00000067182 ENSG00000104856 ENSG00000169410 ENSG00000167553 ENSG00000168615 ENSG00000089159 ENSG00000180801 ENSG00000067225…
3	ENSG00000196353 ENSG00000152154 ENSG00000103647 ENSG00000168785 ENSG00000242732
4	ENSG00000198838 ENSG00000184226
5	ENSG00000169871 ENSG00000236609 ENSG00000133704 ENSG00000124782 ENSG00000107897 ENSG00000178202 ENSG00000173040 ENSG00000064932 ENSG00000090020 ENSG00000125398 ENSG00000114790 ENSG00000068305 ENSG00000116005 ENSG00000132846 ENSG00000138696 ENSG00000134278 ENSG00000141314 ENSG00000160685 ENSG00000109501 ENSG00000151322 ENSG00000177045 ENSG00000168806 ENSG00000168803 ENSG00000103449 ENSG00000125733…
6	ENSG00000142945 ENSG00000134690 ENSG00000169679 ENSG00000169607 ENSG00000131747 ENSG00000138778 ENSG00000118193 ENSG00000117399 ENSG00000129810 ENSG00000114346 ENSG00000160957 ENSG00000088325 ENSG00000163535 ENSG00000126787 ENSG00000087586 ENSG00000174371 ENSG00000143476 ENSG00000109805 ENSG00000148773 ENSG00000138160 ENSG00000146670 ENSG00000198901 ENSG00000198826 ENSG00000117724 ENSG00000237649…
7	ENSG00000148204 ENSG00000156535 ENSG00000162522 ENSG00000162520 ENSG00000132470 ENSG00000107249
8	ENSG00000112981 ENSG00000147400 ENSG00000178053 ENSG00000162755 ENSG00000119522 ENSG00000205593 ENSG00000079974 ENSG00000261652 ENSG00000176714 ENSG00000186889 ENSG00000153832 ENSG00000204323 ENSG00000138433 ENSG00000129625 ENSG00000128581 ENSG00000181513 ENSG00000159214 ENSG00000138036 ENSG00000143149 ENSG00000143156 ENSG00000117477 ENSG00000144134 ENSG00000243056 ENSG00000170469 ENSG00000116266…
9	ENSG00000187498 ENSG00000198844 ENSG00000173269 ENSG00000154133 ENSG00000147113 ENSG00000249751 ENSG00000131097 ENSG00000161940 ENSG00000149564 ENSG00000229453 ENSG00000157554 ENSG00000069122 ENSG00000128917 ENSG00000159640 ENSG00000120279 ENSG00000154783 ENSG00000163762 ENSG00000162618 ENSG00000079257 ENSG00000177464 ENSG00000100311 ENSG00000066056 ENSG00000204301 ENSG00000074660 ENSG00000179044…
10	ENSG00000170989 ENSG00000004468 ENSG00000166592 ENSG00000165349 ENSG00000119900 ENSG00000112309 ENSG00000197442 ENSG00000162073 ENSG00000091409 ENSG00000092820 ENSG00000187091 ENSG00000092621 ENSG00000140391 ENSG00000169006 ENSG00000136160 ENSG00000135069 ENSG00000234224
11	ENSG00000144040 ENSG00000113578
12	ENSG00000186198 ENSG00000103710 ENSG00000164089 ENSG00000036672 ENSG00000135447 ENSG00000169239 ENSG00000172458 ENSG00000129596 ENSG00000102547 ENSG00000240583 ENSG00000048540 ENSG00000213977 ENSG00000178538 ENSG00000136161 ENSG00000147642 ENSG00000003989 ENSG00000127241
13	ENSG00000157259 ENSG00000001631 ENSG00000127993 ENSG00000001629 ENSG00000234545 ENSG00000181585 ENSG00000127989 ENSG00000127914 ENSG00000001630 ENSG00000188257 ENSG00000158104 ENSG00000105810 ENSG00000164761
14	ENSG00000174791 ENSG00000188643 ENSG00000170439 ENSG00000134531 ENSG00000177697 ENSG00000143786 ENSG00000018408 ENSG00000006327 ENSG00000214063 ENSG00000026025 ENSG00000196141 ENSG00000105355 ENSG00000063660 ENSG00000127418 ENSG00000249992
15	ENSG00000185610 ENSG00000132164 ENSG00000205363
16	ENSG00000162975 ENSG00000104626 ENSG00000105894 ENSG00000119408
17	ENSG00000101439 ENSG00000109472
18	ENSG00000239789 ENSG00000146729 ENSG00000178665 ENSG00000154978
19	ENSG00000204264 ENSG00000204397 ENSG00000137752 ENSG00000100911 ENSG00000088827 ENSG00000166710 ENSG00000173821 ENSG00000160710 ENSG00000105939 ENSG00000164342 ENSG00000188313 ENSG00000067066 ENSG00000182179 ENSG00000128284 ENSG00000110057 ENSG00000142089 ENSG00000177674 ENSG00000168016 ENSG00000185436 ENSG00000116663 ENSG00000104518 ENSG00000133321 ENSG00000131979 ENSG00000168310 ENSG00000178814…
20	ENSG00000137216 ENSG00000112759 ENSG00000180992 ENSG00000135678 ENSG00000096384 ENSG00000157593 ENSG00000139233 ENSG00000172432 ENSG00000182379 ENSG00000124608 ENSG00000158887
21	ENSG00000074317 ENSG00000008056 ENSG00000104888 ENSG00000176884 ENSG00000124507 ENSG00000157152 ENSG00000130540 ENSG00000163032 ENSG00000124140 ENSG00000132639 ENSG00000154027 ENSG00000175874 ENSG00000125814 ENSG00000168490 ENSG00000113327 ENSG00000022355 ENSG00000168539 ENSG00000145335 ENSG00000154146 ENSG00000164061 ENSG00000099365 ENSG00000168081 ENSG00000006128 ENSG00000145920 ENSG00000242173…
22	ENSG00000240771 ENSG00000135454 ENSG00000144230 ENSG00000072163 ENSG00000096063 ENSG00000205927 ENSG00000184221 ENSG00000051825 ENSG00000170091 ENSG00000077080 ENSG00000164663 ENSG00000174607 ENSG00000064787 ENSG00000159409 ENSG00000177103 ENSG00000005513 ENSG00000144283 ENSG00000067606 ENSG00000149926 ENSG00000176749 ENSG00000128242 ENSG00000103056 ENSG00000072832 ENSG00000188322 ENSG00000161082…
23	ENSG00000050393 ENSG00000010017
24	ENSG00000163431 ENSG00000006210
25	ENSG00000164056 ENSG00000139318 ENSG00000134256 ENSG00000134247 ENSG00000187678 ENSG00000145349 ENSG00000197461 ENSG00000106003 ENSG00000134215 ENSG00000146966 ENSG00000170558 ENSG00000164741 ENSG00000197977 ENSG00000126785 ENSG00000205683 ENSG00000198369 ENSG00000136158 ENSG00000007171 ENSG00000198961 ENSG00000132688 ENSG00000151746 ENSG00000138771 ENSG00000142700 ENSG00000162981 ENSG00000106278…
26	ENSG00000142173 ENSG00000142156 ENSG00000120708 ENSG00000086062 ENSG00000172986 ENSG00000069974 ENSG00000136026 ENSG00000197712 ENSG00000106483 ENSG00000166825 ENSG00000148344 ENSG00000170545 ENSG00000161638 ENSG00000140564 ENSG00000115884 ENSG00000111057 ENSG00000069399 ENSG00000102359 ENSG00000162458 ENSG00000173530 ENSG00000140575 ENSG00000179820 ENSG00000064666 ENSG00000102802 ENSG00000148848…
27	ENSG00000133059 ENSG00000117222 ENSG00000170498 ENSG00000174529 ENSG00000188783 ENSG00000163531 ENSG00000164879 ENSG00000163545 ENSG00000167588 ENSG00000152642 ENSG00000089225 ENSG00000178531
28	ENSG00000179761 ENSG00000160606 ENSG00000109113 ENSG00000079691 ENSG00000016391 ENSG00000153904 ENSG00000079215 ENSG00000162433 ENSG00000170075 ENSG00000172575 ENSG00000100427 ENSG00000068831 ENSG00000171766
29	ENSG00000128713 ENSG00000128710
30	ENSG00000196338 ENSG00000072134 ENSG00000240184 ENSG00000141576 ENSG00000163873 ENSG00000065717 ENSG00000183655 ENSG00000114646 ENSG00000152092 ENSG00000197299 ENSG00000071575 ENSG00000058404 ENSG00000104953 ENSG00000176533 ENSG00000101265 ENSG00000181790 ENSG00000179314 ENSG00000120318 ENSG00000112902 ENSG00000159784 ENSG00000143797 ENSG00000198576 ENSG00000103528 ENSG00000142408 ENSG00000197852…
31	ENSG00000269743 ENSG00000166707 ENSG00000155324 ENSG00000214290 ENSG00000187699 ENSG00000135063 ENSG00000106823 ENSG00000102362 ENSG00000111783 ENSG00000154319 ENSG00000149212 ENSG00000146122 ENSG00000108370 ENSG00000132541 ENSG00000132321 ENSG00000124935 ENSG00000146005 ENSG00000164125 ENSG00000241935 ENSG00000168710 ENSG00000007372 ENSG00000148700 ENSG00000163346 ENSG00000249242 ENSG00000171885…
32	ENSG00000100722 ENSG00000090060 ENSG00000139990 ENSG00000119682 ENSG00000070367 ENSG00000053770 ENSG00000100796 ENSG00000139977 ENSG00000126773 ENSG00000075413 ENSG00000166170 ENSG00000165934 ENSG00000129460 ENSG00000100462 ENSG00000126777 ENSG00000165417 ENSG00000187097 ENSG00000100485 ENSG00000100811 ENSG00000154001 ENSG00000100938 ENSG00000100603 ENSG00000092203 ENSG00000129484 ENSG00000142208…
33	ENSG00000173369 ENSG00000159189 ENSG00000173372 ENSG00000163220 ENSG00000143546 ENSG00000143119 ENSG00000135077 ENSG00000134516 ENSG00000123338 ENSG00000010610 ENSG00000111679 ENSG00000066336 ENSG00000141968 ENSG00000015285 ENSG00000152213 ENSG00000165025 ENSG00000186517 ENSG00000122122 ENSG00000162511 ENSG00000142347 ENSG00000110079 ENSG00000110077 ENSG00000213654 ENSG00000167613 ENSG00000012779…
34	ENSG00000165449 ENSG00000196730 ENSG00000011201
35	ENSG00000109762 ENSG00000109445 ENSG00000138686 ENSG00000138709 ENSG00000109680
36	ENSG00000061337 ENSG00000106266 ENSG00000106683 ENSG00000167106 ENSG00000156515 ENSG00000183779 ENSG00000110697 ENSG00000165886
37	ENSG00000165487 ENSG00000150459 ENSG00000189403 ENSG00000136159 ENSG00000136146 ENSG00000102738 ENSG00000139684 ENSG00000136143 ENSG00000133103 ENSG00000188342 ENSG00000120688 ENSG00000133104 ENSG00000127870 ENSG00000102753 ENSG00000122033 ENSG00000136144 ENSG00000120686 ENSG00000123178 ENSG00000102543 ENSG00000005812 ENSG00000032742 ENSG00000102699 ENSG00000102580 ENSG00000027001 ENSG00000102796…
38	ENSG00000196507 ENSG00000133142 ENSG00000158526 ENSG00000102390 ENSG00000204065
39	ENSG00000135074 ENSG00000113361 ENSG00000012232 ENSG00000244405 ENSG00000136114 ENSG00000275342 ENSG00000119042 ENSG00000103740 ENSG00000137872 ENSG00000142627
40	ENSG00000170323 ENSG00000116690 ENSG00000260428 ENSG00000136630 ENSG00000187634 ENSG00000166426 ENSG00000189058 ENSG00000168542 ENSG00000163359 ENSG00000184254 ENSG00000104332 ENSG00000185686 ENSG00000185559 ENSG00000164692 ENSG00000139329 ENSG00000205978 ENSG00000147257 ENSG00000183688 ENSG00000124212 ENSG00000077274 ENSG00000112936 ENSG00000162878 ENSG00000160963 ENSG00000144355 ENSG00000115844…
41	ENSG00000111667 ENSG00000089693 ENSG00000139197 ENSG00000250510 ENSG00000159335
42	ENSG00000185745 ENSG00000119917 ENSG00000134326 ENSG00000134321 ENSG00000187608 ENSG00000135114 ENSG00000126709 ENSG00000234745 ENSG00000204525 ENSG00000168394 ENSG00000111335 ENSG00000157601 ENSG00000138642 ENSG00000240065 ENSG00000137959 ENSG00000010030 ENSG00000115267 ENSG00000173193 ENSG00000163840 ENSG00000111331 ENSG00000138496 ENSG00000089127 ENSG00000206503 ENSG00000059378 ENSG00000162654…
43	ENSG00000126945 ENSG00000131269 ENSG00000094841 ENSG00000130150 ENSG00000005893 ENSG00000038002 ENSG00000116954 ENSG00000049245
44	ENSG00000183735 ENSG00000005175 ENSG00000087470 ENSG00000133703 ENSG00000121350 ENSG00000111790 ENSG00000136051 ENSG00000139163 ENSG00000177981 ENSG00000111540 ENSG00000064115 ENSG00000134352 ENSG00000136021 ENSG00000087502 ENSG00000184575 ENSG00000138685 ENSG00000117620
45	ENSG00000142541 ENSG00000142534 ENSG00000198258 ENSG00000127540 ENSG00000164405 ENSG00000131495 ENSG00000063177 ENSG00000162244 ENSG00000144713 ENSG00000241468 ENSG00000188186 ENSG00000106400 ENSG00000163682 ENSG00000131469 ENSG00000149273 ENSG00000114942 ENSG00000105640 ENSG00000105193 ENSG00000197756 ENSG00000172809 ENSG00000231500 ENSG00000186010 ENSG00000099795 ENSG00000124614 ENSG00000114391…
46	ENSG00000165688 ENSG00000122140 ENSG00000167118 ENSG00000136930 ENSG00000187713 ENSG00000165689 ENSG00000107223 ENSG00000148334 ENSG00000136908 ENSG00000130717 ENSG00000119414 ENSG00000136827 ENSG00000136816 ENSG00000148331 ENSG00000136856 ENSG00000159069 ENSG00000238227 ENSG00000148291 ENSG00000136877 ENSG00000176386 ENSG00000130560 ENSG00000171159 ENSG00000136950 ENSG00000167136 ENSG00000095321…
47	ENSG00000127980 ENSG00000105829 ENSG00000153207
48	ENSG00000058673 ENSG00000058668 ENSG00000182004 ENSG00000122176 ENSG00000169418 ENSG00000114737 ENSG00000164318 ENSG00000162746 ENSG00000159388
49	ENSG00000151779 ENSG00000079785 ENSG00000154734 ENSG00000108846
50	ENSG00000086232 ENSG00000157954 ENSG00000106244 ENSG00000274523 ENSG00000106246 ENSG00000197008 ENSG00000161036 ENSG00000106609 ENSG00000013374 ENSG00000055130 ENSG00000122687 ENSG00000135249 ENSG00000127948 ENSG00000160993 ENSG00000164818 ENSG00000033050 ENSG00000172354 ENSG00000105793 ENSG00000004766 ENSG00000106638 ENSG00000146576 ENSG00000091140 ENSG00000106330 ENSG00000164610 ENSG00000122643…
51	ENSG00000162434 ENSG00000145832 ENSG00000108179 ENSG00000144909 ENSG00000138379 ENSG00000169905 ENSG00000164823 ENSG00000180616 ENSG00000162734 ENSG00000115353 ENSG00000272031 ENSG00000154511 ENSG00000148672 ENSG00000146085 ENSG00000151689
52	ENSG00000135677 ENSG00000111581 ENSG00000174640
53	ENSG00000105325 ENSG00000088256 ENSG00000256771 ENSG00000197372 ENSG00000197020 ENSG00000031823 ENSG00000213096 ENSG00000175221 ENSG00000197841 ENSG00000089335 ENSG00000204514 ENSG00000105136 ENSG00000105676 ENSG00000105671 ENSG00000118046 ENSG00000099821 ENSG00000126934 ENSG00000007080 ENSG00000125656 ENSG00000213762 ENSG00000152439 ENSG00000186017 ENSG00000142065 ENSG00000254004 ENSG00000171827…
54	ENSG00000163017 ENSG00000137745 ENSG00000156234 ENSG00000106819 ENSG00000099953 ENSG00000109321 ENSG00000198523 ENSG00000130176 ENSG00000163874 ENSG00000081041 ENSG00000101335 ENSG00000118503 ENSG00000137801 ENSG00000166145 ENSG00000178860 ENSG00000118523 ENSG00000142871 ENSG00000136244 ENSG00000175592 ENSG00000106366 ENSG00000162576 ENSG00000129038 ENSG00000128342 ENSG00000120129 ENSG00000072682…
55	ENSG00000134339 ENSG00000257017 ENSG00000064886 ENSG00000124107
56	ENSG00000172137 ENSG00000150967 ENSG00000120057 ENSG00000160999 ENSG00000132359 ENSG00000053438 ENSG00000137198 ENSG00000158201 ENSG00000138795 ENSG00000136859 ENSG00000085978 ENSG00000101680 ENSG00000029153
57	ENSG00000179950 ENSG00000179632 ENSG00000184281 ENSG00000182208 ENSG00000175550 ENSG00000130706 ENSG00000179526 ENSG00000172977 ENSG00000174915 ENSG00000174775 ENSG00000185803 ENSG00000204227 ENSG00000173264 ENSG00000149761 ENSG00000204498 ENSG00000174903 ENSG00000197858 ENSG00000174276 ENSG00000127837 ENSG00000177030 ENSG00000174744 ENSG00000121680 ENSG00000175573 ENSG00000177963 ENSG00000205309…
58	ENSG00000188766 ENSG00000179168 ENSG00000175040 ENSG00000134668 ENSG00000086544 ENSG00000084234 ENSG00000110675 ENSG00000091844 ENSG00000134072 ENSG00000136720 ENSG00000214491 ENSG00000129636 ENSG00000172020 ENSG00000128285 ENSG00000142192
59	ENSG00000148926 ENSG00000159399 ENSG00000125629 ENSG00000112715 ENSG00000186918 ENSG00000117394 ENSG00000113369 ENSG00000124785 ENSG00000188042 ENSG00000170379
60	ENSG00000151332 ENSG00000100906 ENSG00000133067 ENSG00000204542
61	ENSG00000198707 ENSG00000139324 ENSG00000106100 ENSG00000148950 ENSG00000105976 ENSG00000198898 ENSG00000086289
62	ENSG00000176171 ENSG00000152256 ENSG00000114268 ENSG00000214193 ENSG00000067057 ENSG00000196968 ENSG00000111674 ENSG00000107819 ENSG00000129521
63	ENSG00000126062 ENSG00000163870 ENSG00000163702 ENSG00000171148
64	ENSG00000198087 ENSG00000096968 ENSG00000155313 ENSG00000162542 ENSG00000130363 ENSG00000237172 ENSG00000184743 ENSG00000038210 ENSG00000176853 ENSG00000170385
65	ENSG00000178057 ENSG00000125122 ENSG00000159761
66	ENSG00000159403 ENSG00000139178 ENSG00000112096 ENSG00000105835 ENSG00000146457 ENSG00000104635 ENSG00000124102 ENSG00000163659 ENSG00000121039 ENSG00000149131 ENSG00000133048 ENSG00000148154 ENSG00000221869 ENSG00000047457 ENSG00000115107 ENSG00000162645 ENSG00000141574 ENSG00000086300
67	ENSG00000175387 ENSG00000119541 ENSG00000152242 ENSG00000177150 ENSG00000101782 ENSG00000101773 ENSG00000169813 ENSG00000153339 ENSG00000141429
68	ENSG00000196419 ENSG00000100220 ENSG00000100335 ENSG00000100056 ENSG00000100353 ENSG00000184708 ENSG00000100138 ENSG00000100029 ENSG00000100139 ENSG00000100227 ENSG00000070413 ENSG00000100417 ENSG00000100109 ENSG00000100104 ENSG00000100304 ENSG00000100014 ENSG00000187051 ENSG00000186575 ENSG00000170638 ENSG00000100325 ENSG00000180957 ENSG00000130638 ENSG00000100372 ENSG00000100075 ENSG00000100324…
69	ENSG00000118777 ENSG00000085563 ENSG00000017483 ENSG00000127329 ENSG00000105784 ENSG00000101276 ENSG00000178878 ENSG00000168497 ENSG00000088387 ENSG00000206190 ENSG00000105699 ENSG00000196950 ENSG00000167434 ENSG00000103257 ENSG00000173848 ENSG00000168389 ENSG00000078401 ENSG00000010319 ENSG00000127528 ENSG00000163082 ENSG00000146678 ENSG00000115828 ENSG00000101400 ENSG00000105227
70	ENSG00000150281 ENSG00000213859 ENSG00000149292 ENSG00000170175 ENSG00000204390
71	ENSG00000139767 ENSG00000135119 ENSG00000152137 ENSG00000111707
72	ENSG00000135407 ENSG00000013810 ENSG00000068078 ENSG00000184454 ENSG00000278535 ENSG00000136297 ENSG00000124772
73	ENSG00000111669 ENSG00000111640 ENSG00000134333 ENSG00000102144 ENSG00000114023 ENSG00000107159 ENSG00000061656 ENSG00000104812 ENSG00000103507 ENSG00000091542 ENSG00000183258 ENSG00000171314 ENSG00000104765 ENSG00000181458
74	ENSG00000258311 ENSG00000135437 ENSG00000069943 ENSG00000186088 ENSG00000070882 ENSG00000087077 ENSG00000145476 ENSG00000117899
75	ENSG00000118849 ENSG00000164764
76	ENSG00000179178 ENSG00000172005 ENSG00000196104 ENSG00000136541 ENSG00000244274 ENSG00000167755 ENSG00000197971 ENSG00000105695 ENSG00000164124 ENSG00000169562 ENSG00000188580 ENSG00000168314 ENSG00000181409 ENSG00000124920 ENSG00000180929 ENSG00000172508 ENSG00000158865 ENSG00000179292 ENSG00000198835 ENSG00000168481 ENSG00000107902 ENSG00000204655 ENSG00000123560 ENSG00000148826 ENSG00000150656…
77	ENSG00000064726 ENSG00000151116 ENSG00000166181 ENSG00000197601 ENSG00000139644 ENSG00000135387 ENSG00000110321 ENSG00000169519 ENSG00000149084
78	ENSG00000276045 ENSG00000120833 ENSG00000151364
79	ENSG00000128564 ENSG00000134853
80	ENSG00000170382 ENSG00000143850 ENSG00000143845 ENSG00000198625 ENSG00000158615 ENSG00000133056 ENSG00000270168 ENSG00000007350
81	ENSG00000108231 ENSG00000166816 ENSG00000163624 ENSG00000188039
82	ENSG00000186973 ENSG00000145491 ENSG00000224383 ENSG00000167858 ENSG00000166596 ENSG00000101222 ENSG00000157330 ENSG00000185681 ENSG00000179902 ENSG00000136918 ENSG00000152760 ENSG00000186710 ENSG00000129654 ENSG00000183690 ENSG00000173947 ENSG00000158423 ENSG00000160188 ENSG00000172361 ENSG00000139537 ENSG00000171962 ENSG00000152763 ENSG00000141294 ENSG00000204815 ENSG00000173013 ENSG00000111834…
83	ENSG00000168938 ENSG00000129187
84	ENSG00000170345 ENSG00000128016 ENSG00000153234 ENSG00000123358 ENSG00000125740 ENSG00000160888 ENSG00000120738 ENSG00000171223 ENSG00000179388 ENSG00000122877 ENSG00000099860 ENSG00000136826 ENSG00000162772 ENSG00000067082 ENSG00000177606 ENSG00000144655
85	ENSG00000178498 ENSG00000166908 ENSG00000175203 ENSG00000135502 ENSG00000166987 ENSG00000175197 ENSG00000114416 ENSG00000058056 ENSG00000155980 ENSG00000171109 ENSG00000121864 ENSG00000177565 ENSG00000079689 ENSG00000121879 ENSG00000221866
86	ENSG00000102119 ENSG00000197021
87	ENSG00000179152 ENSG00000169814 ENSG00000083937 ENSG00000169570 ENSG00000011198 ENSG00000211456
88	ENSG00000168004 ENSG00000069535
89	ENSG00000173918 ENSG00000171302 ENSG00000054803 ENSG00000130720 ENSG00000107731 ENSG00000167306
90	ENSG00000276180 ENSG00000197903 ENSG00000278828 ENSG00000124635
91	ENSG00000109906 ENSG00000186716 ENSG00000138032 ENSG00000103264
92	ENSG00000165175 ENSG00000115468
93	ENSG00000204052 ENSG00000171453 ENSG00000170734 ENSG00000124688 ENSG00000096080 ENSG00000182199
94	ENSG00000124302 ENSG00000072182 ENSG00000087250 ENSG00000242114 ENSG00000156968
95	ENSG00000244038 ENSG00000151348 ENSG00000127463 ENSG00000055070
96	ENSG00000149925 ENSG00000074800 ENSG00000105220 ENSG00000140939
97	ENSG00000096872 ENSG00000120159
98	ENSG00000131095 ENSG00000161714 ENSG00000119280 ENSG00000143772
99	ENSG00000260916 ENSG00000132294 ENSG00000017260 ENSG00000177311 ENSG00000145391 ENSG00000115295 ENSG00000109790
100	ENSG00000111530 ENSG00000183255
101	ENSG00000215717 ENSG00000085832 ENSG00000159592
102	ENSG00000076258 ENSG00000161011 ENSG00000118960
103	ENSG00000170915 ENSG00000168309 ENSG00000109107 ENSG00000111275 ENSG00000089486 ENSG00000165795 ENSG00000080709 ENSG00000185737 ENSG00000100276 ENSG00000133195 ENSG00000078114 ENSG00000006831 ENSG00000123836 ENSG00000113231 ENSG00000072952
104	ENSG00000179399 ENSG00000177875
105	ENSG00000174165 ENSG00000014216 ENSG00000166311
106	ENSG00000184840 ENSG00000113719
107	ENSG00000117791 ENSG00000112333 ENSG00000146409
108	ENSG00000134684 ENSG00000130766
109	ENSG00000133794 ENSG00000164111
110	ENSG00000135643 ENSG00000127328 ENSG00000111605
111	ENSG00000203950 ENSG00000134590
112	ENSG00000225921 ENSG00000204619
113	ENSG00000145780 ENSG00000134070 ENSG00000116717 ENSG00000185950
114	ENSG00000137040 ENSG00000106993 ENSG00000205808 ENSG00000147854 ENSG00000120158 ENSG00000147853
115	ENSG00000065911 ENSG00000173598
116	ENSG00000006282 ENSG00000168306
117	ENSG00000168303 ENSG00000127990 ENSG00000105825 ENSG00000127995 ENSG00000205413 ENSG00000127920 ENSG00000158528 ENSG00000006016 ENSG00000175600
118	ENSG00000161513 ENSG00000105327
119	ENSG00000214706 ENSG00000177352 ENSG00000164051
120	ENSG00000266964 ENSG00000183773
121	ENSG00000173486 ENSG00000167543 ENSG00000141349 ENSG00000129194
122	ENSG00000197930 ENSG00000114480 ENSG00000013588 ENSG00000059804 ENSG00000104419 ENSG00000167772 ENSG00000131389 ENSG00000131016 ENSG00000171992 ENSG00000137266 ENSG00000145901
123	ENSG00000103512 ENSG00000116985
124	ENSG00000171951 ENSG00000164690 ENSG00000134595 ENSG00000171004 ENSG00000243927 ENSG00000198743 ENSG00000166863 ENSG00000177707 ENSG00000185634 ENSG00000117069 ENSG00000078269 ENSG00000071242 ENSG00000118898 ENSG00000160145 ENSG00000139211 ENSG00000120899 ENSG00000131018 ENSG00000136110 ENSG00000198168
125	ENSG00000116237 ENSG00000117682 ENSG00000224051 ENSG00000116685 ENSG00000008130 ENSG00000040487 ENSG00000162413
126	ENSG00000123146 ENSG00000182732 ENSG00000111058
127	ENSG00000072786 ENSG00000123643 ENSG00000132334
128	ENSG00000135452 ENSG00000135679
129	ENSG00000277632 ENSG00000275302 ENSG00000276085 ENSG00000276070 ENSG00000232810 ENSG00000167604
130	ENSG00000180573 ENSG00000158373
131	ENSG00000101670 ENSG00000077585 ENSG00000164651 ENSG00000182287
132	ENSG00000163331 ENSG00000128422
133	ENSG00000168140 ENSG00000141736 ENSG00000185567
134	ENSG00000005238 ENSG00000198722
135	ENSG00000146733 ENSG00000146731
136	ENSG00000197576 ENSG00000106004 ENSG00000105996
137	ENSG00000171130 ENSG00000157911
138	ENSG00000123297 ENSG00000037897 ENSG00000175782
139	ENSG00000004776 ENSG00000223802
140	ENSG00000147481 ENSG00000148948
141	ENSG00000123983 ENSG00000129657 ENSG00000109819 ENSG00000164309
142	ENSG00000179010 ENSG00000178988 ENSG00000168818
143	ENSG00000198642 ENSG00000188352
144	ENSG00000183549 ENSG00000213694 ENSG00000181656 ENSG00000141469 ENSG00000136869 ENSG00000067113 ENSG00000136044 ENSG00000134716 ENSG00000136436 ENSG00000271447
145	ENSG00000166226 ENSG00000166225 ENSG00000111596 ENSG00000127325 ENSG00000127337
146	ENSG00000123610 ENSG00000120875
147	ENSG00000080493 ENSG00000184588
148	ENSG00000150907 ENSG00000119138
149	ENSG00000167536 ENSG00000132589
150	ENSG00000117586 ENSG00000183876 ENSG00000198225 ENSG00000088832 ENSG00000144136 ENSG00000138623 ENSG00000143554 ENSG00000169756 ENSG00000169436 ENSG00000150938 ENSG00000180644 ENSG00000149218 ENSG00000147526 ENSG00000163171 ENSG00000033867 ENSG00000102172 ENSG00000107554 ENSG00000113273 ENSG00000134363
151	ENSG00000178104 ENSG00000113594
152	ENSG00000064102 ENSG00000139131 ENSG00000004478
153	ENSG00000116863 ENSG00000090273 ENSG00000198746
154	ENSG00000181649 ENSG00000103966 ENSG00000179403
155	ENSG00000141452 ENSG00000134779 ENSG00000122490
156	ENSG00000183155 ENSG00000163444 ENSG00000159346 ENSG00000117153 ENSG00000159348 ENSG00000163485
157	ENSG00000131791 ENSG00000131778 ENSG00000281527
158	ENSG00000101294 ENSG00000101464 ENSG00000125818 ENSG00000088833 ENSG00000100991 ENSG00000124104 ENSG00000101220 ENSG00000101421 ENSG00000101019 ENSG00000198171 ENSG00000125841 ENSG00000022277 ENSG00000125843 ENSG00000080189 ENSG00000244005 ENSG00000100983 ENSG00000125817 ENSG00000131069 ENSG00000232838 ENSG00000101474 ENSG00000101150 ENSG00000166913
159	ENSG00000144567 ENSG00000115649
160	ENSG00000159899 ENSG00000165282
161	ENSG00000172318 ENSG00000136099
162	ENSG00000123096 ENSG00000123106
163	ENSG00000071889 ENSG00000102178
164	ENSG00000141744 ENSG00000131771
165	ENSG00000166986 ENSG00000109220
166	ENSG00000262406 ENSG00000100985
167	ENSG00000269028 ENSG00000255823
168	ENSG00000205517 ENSG00000187266 ENSG00000188051
169	ENSG00000175166 ENSG00000188064
170	ENSG00000109846 ENSG00000196368 ENSG00000124356
171	ENSG00000125148 ENSG00000101955 ENSG00000257704
172	ENSG00000027847 ENSG00000149541
173	ENSG00000162600 ENSG00000163666
174	ENSG00000105997 ENSG00000106006 ENSG00000122592 ENSG00000253293
175	ENSG00000172426 ENSG00000137207 ENSG00000124571 ENSG00000179348
176	ENSG00000018625 ENSG00000152556 ENSG00000139531
177	ENSG00000034677 ENSG00000137710 ENSG00000152558
178	ENSG00000180773 ENSG00000183161
179	ENSG00000166598 ENSG00000128228 ENSG00000145050
180	ENSG00000167216 ENSG00000132793
181	ENSG00000169047 ENSG00000140443 ENSG00000143507
182	ENSG00000165195 ENSG00000173276
183	ENSG00000130222 ENSG00000187140 ENSG00000113739
184	ENSG00000243477 ENSG00000145029 ENSG00000088543 ENSG00000221916
185	ENSG00000146842 ENSG00000128607 ENSG00000106477 ENSG00000091732 ENSG00000197150 ENSG00000128602 ENSG00000064419 ENSG00000164889 ENSG00000164885 ENSG00000164896 ENSG00000164897 ENSG00000186591 ENSG00000158457 ENSG00000128524 ENSG00000158467 ENSG00000151655 ENSG00000240204 ENSG00000128617 ENSG00000128595 ENSG00000055118
186	ENSG00000072110 ENSG00000105245
187	ENSG00000171608 ENSG00000166171
188	ENSG00000160799 ENSG00000156990
189	ENSG00000137814 ENSG00000103978 ENSG00000104131 ENSG00000137824 ENSG00000128989 ENSG00000214013
190	ENSG00000213886 ENSG00000008517
191	ENSG00000186432 ENSG00000144840 ENSG00000134108 ENSG00000093183
192	ENSG00000131080 ENSG00000172667
193	ENSG00000099875 ENSG00000078061 ENSG00000196781
194	ENSG00000164494 ENSG00000130348 ENSG00000130349 ENSG00000130347 ENSG00000198719 ENSG00000272398 ENSG00000112584 ENSG00000112592 ENSG00000071994 ENSG00000184786 ENSG00000146426 ENSG00000178409 ENSG00000130023 ENSG00000008018 ENSG00000029639 ENSG00000197728 ENSG00000138823 ENSG00000174059 ENSG00000166086 ENSG00000112297 ENSG00000170891 ENSG00000213462 ENSG00000196782 ENSG00000170549
195	ENSG00000173852 ENSG00000091129
196	ENSG00000147224 ENSG00000084090
197	ENSG00000106608 ENSG00000015676 ENSG00000136271 ENSG00000106636 ENSG00000136270 ENSG00000106628 ENSG00000105953 ENSG00000136280 ENSG00000136279 ENSG00000158604 ENSG00000146676 ENSG00000105968 ENSG00000078967
198	ENSG00000174780 ENSG00000128059 ENSG00000128050 ENSG00000174799 ENSG00000090989 ENSG00000134852 ENSG00000157426 ENSG00000134851 ENSG00000196503 ENSG00000109265 ENSG00000109255 ENSG00000103241 ENSG00000164096 ENSG00000128039
199	ENSG00000114395 ENSG00000164062
200	ENSG00000134871 ENSG00000174807 ENSG00000113721 ENSG00000161381 ENSG00000142798 ENSG00000185361 ENSG00000006638 ENSG00000027075 ENSG00000261371 ENSG00000125810 ENSG00000074181 ENSG00000128641 ENSG00000131634 ENSG00000037280 ENSG00000188157 ENSG00000184497 ENSG00000158825 ENSG00000134954 ENSG00000161835 ENSG00000080573 ENSG00000167874
201	ENSG00000137055 ENSG00000171843 ENSG00000099810
202	ENSG00000268089 ENSG00000276547 ENSG00000049540
203	ENSG00000142733 ENSG00000144152 ENSG00000181773
204	ENSG00000203880 ENSG00000152413
205	ENSG00000174567 ENSG00000143842
206	ENSG00000103415 ENSG00000059691 ENSG00000276023
207	ENSG00000143479 ENSG00000171621
208	ENSG00000214160 ENSG00000172269
209	ENSG00000102271 ENSG00000170903 ENSG00000104290
210	ENSG00000274267 ENSG00000168298 ENSG00000197409 ENSG00000196866 ENSG00000197061 ENSG00000276966 ENSG00000278272 ENSG00000274641 ENSG00000273802 ENSG00000184260 ENSG00000277075 ENSG00000180596 ENSG00000158406 ENSG00000164985 ENSG00000164975 ENSG00000175893 ENSG00000196787 ENSG00000275713 ENSG00000049089
211	ENSG00000089876 ENSG00000119977
212	ENSG00000147255 ENSG00000136383
213	ENSG00000169895 ENSG00000101846
214	ENSG00000100664 ENSG00000140104 ENSG00000119661
215	ENSG00000143702 ENSG00000121644 ENSG00000035687 ENSG00000054282 ENSG00000203666 ENSG00000117020 ENSG00000203667 ENSG00000179456 ENSG00000179912 ENSG00000184302 ENSG00000111087 ENSG00000261701 ENSG00000068976 ENSG00000157404 ENSG00000180613
216	ENSG00000180806 ENSG00000198353
217	ENSG00000123364 ENSG00000180818
218	ENSG00000122692 ENSG00000122741 ENSG00000086061 ENSG00000165280 ENSG00000137124 ENSG00000165006 ENSG00000122729 ENSG00000122696
219	ENSG00000123992 ENSG00000144591
220	ENSG00000178752 ENSG00000235109
221	ENSG00000116353 ENSG00000085998
222	ENSG00000102032 ENSG00000107521
223	ENSG00000137501 ENSG00000062716
224	ENSG00000135245 ENSG00000186352
225	ENSG00000111726 ENSG00000111728
226	ENSG00000198663 ENSG00000137413 ENSG00000124641 ENSG00000112578 ENSG00000124659 ENSG00000096070 ENSG00000137200 ENSG00000137168 ENSG00000065491 ENSG00000112130 ENSG00000112167 ENSG00000112062 ENSG00000112078 ENSG00000112079 ENSG00000137409 ENSG00000112139 ENSG00000112576 ENSG00000041353 ENSG00000161813 ENSG00000137193
227	ENSG00000141040 ENSG00000011295
228	ENSG00000119523 ENSG00000059769 ENSG00000148110
229	ENSG00000139800 ENSG00000043355
230	ENSG00000198324 ENSG00000139291 ENSG00000080371
231	ENSG00000239961 ENSG00000177791
232	ENSG00000132694 ENSG00000117036
233	ENSG00000134574 ENSG00000124762 ENSG00000181026
234	ENSG00000198888 ENSG00000198763 ENSG00000198786 ENSG00000198695 ENSG00000212907 ENSG00000198886 ENSG00000198899 ENSG00000198727 ENSG00000198712 ENSG00000198804 ENSG00000198938 ENSG00000228253 ENSG00000198840
235	ENSG00000148572 ENSG00000165476
236	ENSG00000110628 ENSG00000164877
237	ENSG00000123427 ENSG00000111012
238	ENSG00000143537 ENSG00000160211 ENSG00000184216
239	ENSG00000162869 ENSG00000079335
240	ENSG00000236104 ENSG00000213722
241	ENSG00000172830 ENSG00000114923
242	ENSG00000133401 ENSG00000182132
243	ENSG00000255071 ENSG00000173432
244	ENSG00000153879 ENSG00000070669
245	ENSG00000116171 ENSG00000159596
246	ENSG00000088320 ENSG00000196139
247	ENSG00000116044 ENSG00000173905
248	ENSG00000173110 ENSG00000132002
249	ENSG00000181350 ENSG00000149179
250	ENSG00000073711 ENSG00000114251
251	ENSG00000204389 ENSG00000204388
252	ENSG00000079931 ENSG00000001036
253	ENSG00000185015 ENSG00000133739
254	ENSG00000183878 ENSG00000067646 ENSG00000114374 ENSG00000012817 ENSG00000067048 ENSG00000198692 ENSG00000129824 ENSG00000165246 ENSG00000154620
255	ENSG00000132313 ENSG00000115840
256	ENSG00000129103 ENSG00000106153
257	ENSG00000087245 ENSG00000176842
258	ENSG00000163069 ENSG00000109184 ENSG00000072201 ENSG00000174206
259	ENSG00000137936 ENSG00000111913
260	ENSG00000244734 ENSG00000206172 ENSG00000188536
261	ENSG00000182742 ENSG00000120093 ENSG00000173917
262	ENSG00000174738 ENSG00000049246
263	ENSG00000184451 ENSG00000108797
264	ENSG00000138029 ENSG00000084754
265	ENSG00000147509 ENSG00000134873
266	ENSG00000056736 ENSG00000161267
267	ENSG00000250305 ENSG00000175274
268	ENSG00000206418 ENSG00000134265
269	ENSG00000239282 ENSG00000099992
270	ENSG00000273259 ENSG00000196136
271	ENSG00000171189 ENSG00000072274
272	ENSG00000023318 ENSG00000136874
273	ENSG00000221926 ENSG00000108448
274	ENSG00000106565 ENSG00000002933
275	ENSG00000186493 ENSG00000182118
276	ENSG00000179639 ENSG00000120156
277	ENSG00000175793 ENSG00000133055
278	ENSG00000187630 ENSG00000100889
279	ENSG00000244731 ENSG00000224389
280	ENSG00000213088 ENSG00000162706
281	ENSG00000188707 ENSG00000127399
282	ENSG00000143412 ENSG00000143409
283	ENSG00000198814 ENSG00000157625
284	ENSG00000135446
285	ENSG00000164776
286	ENSG00000157326
287	ENSG00000136870
288	ENSG00000123388
289	ENSG00000153936
290	ENSG00000097033
291	ENSG00000187837
292	ENSG00000170185
293	ENSG00000171680
294	ENSG00000205358
295	ENSG00000125144
296	ENSG00000109189
297	ENSG00000084092
298	ENSG00000167244
299	ENSG00000254893
300	ENSG00000127314
301	ENSG00000198400
302	ENSG00000170370
303	ENSG00000237541
304	ENSG00000120068
305	ENSG00000153902
306	ENSG00000162366
307	ENSG00000012223
308	ENSG00000025039
309	ENSG00000168447
310	ENSG00000198797
311	ENSG00000157214
312	ENSG00000132677
313	ENSG00000128709
314	ENSG00000184178
315	ENSG00000145216
316	ENSG00000138435
317	ENSG00000048392
318	ENSG00000012171
319	ENSG00000173208
320	ENSG00000082196
321	ENSG00000182218
322	ENSG00000100626
323	ENSG00000187193
324	ENSG00000185633
325	ENSG00000120725
326	ENSG00000177839
327	ENSG00000120324
328	ENSG00000197586
329	ENSG00000172197
330	ENSG00000179094
331	ENSG00000163884
332	ENSG00000229637
333	ENSG00000196872
334	ENSG00000171873
335	ENSG00000204653
336	ENSG00000278619
337	ENSG00000169248
338	ENSG00000123600
339	ENSG00000185499
340	ENSG00000188916
341	ENSG00000165731
342	ENSG00000115902
343	ENSG00000175866
344	ENSG00000196544
345	ENSG00000181284
346	ENSG00000163132
347	ENSG00000134548
348	ENSG00000182890
349	ENSG00000145248
350	ENSG00000205364
351	ENSG00000169715
352	ENSG00000049656
353	ENSG00000006118
354	ENSG00000165966
355	ENSG00000168077
356	ENSG00000120885
357	ENSG00000070495
358	ENSG00000110436
359	ENSG00000281523
360	ENSG00000022267
361	ENSG00000026559
362	ENSG00000198417
363	ENSG00000185883
364	ENSG00000188404
365	ENSG00000101558
366	ENSG00000134201
367	ENSG00000100711
368	ENSG00000250565
369	ENSG00000162999
370	ENSG00000112796
371	ENSG00000001561
372	ENSG00000212747
373	ENSG00000090581
374	ENSG00000068394
375	ENSG00000104312
376	ENSG00000148219
377	ENSG00000213139
378	ENSG00000184508
379	ENSG00000258289
380	ENSG00000169991
381	ENSG00000066027
382	ENSG00000181274
383	ENSG00000165879
384	ENSG00000132481
385	ENSG00000102024
386	ENSG00000162441
387	ENSG00000160049
388	ENSG00000112773
389	ENSG00000008952
390	ENSG00000085231
391	ENSG00000123213
392	ENSG00000188938
393	ENSG00000165533
394	ENSG00000140025
395	ENSG00000075624
396	ENSG00000147889
397	ENSG00000129244
398	ENSG00000134020
399	ENSG00000101938
400	ENSG00000136052
401	ENSG00000125166
402	ENSG00000155760
403	ENSG00000183067
404	ENSG00000183036
405	ENSG00000176076
406	ENSG00000164778
407	ENSG00000146910
408	ENSG00000159720
409	ENSG00000198915
410	ENSG00000204219
411	ENSG00000114948
412	ENSG00000134769
413	ENSG00000099330
414	ENSG00000140543
415	ENSG00000171735
416	ENSG00000158122
417	ENSG00000187486
418	ENSG00000006071
419	ENSG00000142657
420	ENSG00000142655
421	ENSG00000197170
422	ENSG00000164434
423	ENSG00000134243
424	ENSG00000184792
425	ENSG00000095303
426	ENSG00000140876
427	ENSG00000184678
428	ENSG00000125931
429	ENSG00000031698
430	ENSG00000189129
431	ENSG00000136732
432	ENSG00000087088
433	ENSG00000111671
434	ENSG00000103227
435	ENSG00000174669
436	ENSG00000084444
437	ENSG00000090520
438	ENSG00000166896
439	ENSG00000155621
440	ENSG00000128714
441	ENSG00000184489
442	ENSG00000160318
443	ENSG00000165434
444	ENSG00000165029
445	ENSG00000116096
446	ENSG00000164440
447	ENSG00000101443
448	ENSG00000054967
449	ENSG00000071859
450	ENSG00000106633
451	ENSG00000126821
452	ENSG00000018610
453	ENSG00000185909
454	ENSG00000162616
455	ENSG00000253506
456	ENSG00000188375
457	ENSG00000181894
458	ENSG00000176293
459	ENSG00000135916
460	ENSG00000154059
461	ENSG00000172602
462	ENSG00000160446
463	ENSG00000240682
464	ENSG00000183624
465	ENSG00000087884
466	ENSG00000138073
467	ENSG00000159423
468	ENSG00000196843
469	ENSG00000188153
470	ENSG00000166411
471	ENSG00000163704
472	ENSG00000167220
473	ENSG00000101638
474	ENSG00000149489
475	ENSG00000075223
476	ENSG00000164199
477	ENSG00000162396
478	ENSG00000197563
479	ENSG00000150551
480	ENSG00000182600
481	ENSG00000128591
482	ENSG00000081803
483	ENSG00000067829
484	ENSG00000108187
485	ENSG00000105379
486	ENSG00000152214
487	ENSG00000087076
488	ENSG00000151617
489	ENSG00000112996
490	ENSG00000112992
491	ENSG00000140067
492	ENSG00000107185
493	ENSG00000046653
494	ENSG00000152518
495	ENSG00000154188
496	ENSG00000101871
497	ENSG00000176225
498	ENSG00000170677
499	ENSG00000197763
500	ENSG00000161203
501	ENSG00000090432
502	ENSG00000088035
503	ENSG00000079739
504	ENSG00000171385
505	ENSG00000105971
506	ENSG00000153446
507	ENSG00000149090
508	ENSG00000235863
509	ENSG00000117155
510	ENSG00000119782
511	ENSG00000175356
512	ENSG00000117525
513	ENSG00000141639
514	ENSG00000117614
515	ENSG00000154175
516	ENSG00000131711
517	ENSG00000196517
518	ENSG00000090316
519	ENSG00000162836
520	ENSG00000130958
521	ENSG00000107372
522	ENSG00000168505
523	ENSG00000081760
524	ENSG00000137414
525	ENSG00000080503
526	ENSG00000173926
527	ENSG00000144476
528	ENSG00000185100
529	ENSG00000135549
530	ENSG00000125746
531	ENSG00000145428
532	ENSG00000082781
533	ENSG00000164543
534	ENSG00000103742
535	ENSG00000196937
536	ENSG00000101417
537	ENSG00000159063
538	ENSG00000173376
539	ENSG00000150764
540	ENSG00000160194
541	ENSG00000175906
542	ENSG00000103035
543	ENSG00000181788
544	ENSG00000117262
545	ENSG00000168743
546	ENSG00000103044
547	ENSG00000174485
548	ENSG00000183615
549	ENSG00000143194
550	ENSG00000174032
551	ENSG00000064300
552	ENSG00000140323
553	ENSG00000128578
554	ENSG00000040731
555	ENSG00000260027
556	ENSG00000177054
557	ENSG00000182768
558	ENSG00000157823
559	ENSG00000219607
560	ENSG00000069667
561	ENSG00000109881
562	ENSG00000118242
563	ENSG00000042445
564	ENSG00000174695
565	ENSG00000160410
566	ENSG00000145794
567	ENSG00000141543
568	ENSG00000122417
569	ENSG00000100003
570	ENSG00000171604
571	ENSG00000176390
572	ENSG00000145819
573	ENSG00000179862
574	ENSG00000006757
575	ENSG00000154710
576	ENSG00000146938
577	ENSG00000165060
578	ENSG00000104881
579	ENSG00000164305
580	ENSG00000096060
581	ENSG00000152128
582	ENSG00000237515
583	ENSG00000188803
584	ENSG00000042286
585	ENSG00000151413
586	ENSG00000006611
587	ENSG00000111450
588	ENSG00000175104
589	ENSG00000173210
590	ENSG00000105088
591	ENSG00000185442
592	ENSG00000121361
593	ENSG00000183111
594	ENSG00000161277
595	ENSG00000184785
596	ENSG00000141012
597	ENSG00000101856
598	ENSG00000166289
599	ENSG00000144362
600	ENSG00000176046
601	ENSG00000154997
602	ENSG00000163348
603	ENSG00000224940
604	ENSG00000078369
605	ENSG00000182054
606	ENSG00000143669
607	ENSG00000196182
608	ENSG00000111696
609	ENSG00000106689
610	ENSG00000164949
611	ENSG00000157870
612	ENSG00000127249
613	ENSG00000186480
614	ENSG00000130164
615	ENSG00000115762
616	ENSG00000183150
617	ENSG00000172935
618	ENSG00000006062
619	ENSG00000159461
620	ENSG00000087263
621	ENSG00000139793
622	ENSG00000151065
623	ENSG00000165655
624	ENSG00000111684
625	ENSG00000003056
626	ENSG00000175895
627	ENSG00000066032
628	ENSG00000139921
629	ENSG00000162723
630	ENSG00000122591
631	ENSG00000092445
632	ENSG00000083720
633	ENSG00000103502
634	ENSG00000277161
635	ENSG00000203883
636	ENSG00000158008
637	ENSG00000119147
638	ENSG00000065320
639	ENSG00000165474
640	ENSG00000123505
641	ENSG00000178935
642	ENSG00000146802
643	ENSG00000124243
644	ENSG00000135631
645	ENSG00000128567
646	ENSG00000162407
647	ENSG00000040531
648	ENSG00000054983
649	ENSG00000126803
650	ENSG00000141026
651	ENSG00000100568
652	ENSG00000197444
653	ENSG00000116455
654	ENSG00000162493
655	ENSG00000100554
656	ENSG00000134504
657	ENSG00000060982
658	ENSG00000165806
659	ENSG00000141580
660	ENSG00000179058
661	ENSG00000138463
662	ENSG00000213585
663	ENSG00000132744
664	ENSG00000144645
665	ENSG00000169087
666	ENSG00000205213
667	ENSG00000171724
668	ENSG00000177854
669	ENSG00000102109
670	ENSG00000049130
671	ENSG00000132434
672	ENSG00000134905
673	ENSG00000253250
674	ENSG00000108774
675	ENSG00000138640
676	ENSG00000155097
677	ENSG00000183722
678	ENSG00000070081
679	ENSG00000092054
680	ENSG00000166900
681	ENSG00000114354
682	ENSG00000178585
683	ENSG00000005020
684	ENSG00000198131
685	ENSG00000131941
686	ENSG00000140961
687	ENSG00000175182
688	ENSG00000184599
689	ENSG00000274750
690	ENSG00000152467
691	ENSG00000124275
692	ENSG00000176401
693	ENSG00000253368
694	ENSG00000171812
695	ENSG00000130956
696	ENSG00000115507
697	ENSG00000100644
698	ENSG00000162670
699	ENSG00000140511
700	ENSG00000187098
701	ENSG00000072954
702	ENSG00000133193
703	ENSG00000108551
704	ENSG00000147127
705	ENSG00000138448
706	ENSG00000184731
707	ENSG00000147100
708	ENSG00000155393
709	ENSG00000196312
710	ENSG00000130305
711	ENSG00000137573
712	ENSG00000244617
713	ENSG00000023608
714	ENSG00000243279
715	ENSG00000171862
716	ENSG00000177181
717	ENSG00000179241
718	ENSG00000087266
719	ENSG00000101224
720	ENSG00000163528
721	ENSG00000028528
722	ENSG00000179431
723	ENSG00000183828
724	ENSG00000155099
725	ENSG00000197568
726	ENSG00000163344
727	ENSG00000162873
728	ENSG00000092871
729	ENSG00000130021
730	ENSG00000145860
731	ENSG00000170962
732	ENSG00000145703
733	ENSG00000090006
734	ENSG00000099968
735	ENSG00000141854
736	ENSG00000157184
737	ENSG00000169116
738	ENSG00000163110
739	ENSG00000169744
740	ENSG00000180953
741	ENSG00000162129
742	ENSG00000174891
743	ENSG00000118515
744	ENSG00000104361
745	ENSG00000101542
746	ENSG00000139155
747	ENSG00000168546
748	ENSG00000171388
749	ENSG00000183628
750	ENSG00000152049
751	ENSG00000187866
752	ENSG00000102445
753	ENSG00000082438
754	ENSG00000129158
755	ENSG00000136273
756	ENSG00000102854
757	ENSG00000136840
758	ENSG00000186205
759	ENSG00000138801
760	ENSG00000178537
761	ENSG00000166922
762	ENSG00000197872
763	ENSG00000184009
764	ENSG00000113140
765	ENSG00000157368
766	ENSG00000107551
767	ENSG00000162998
768	ENSG00000165507
769	ENSG00000161654
770	ENSG00000160055
771	ENSG00000154654
772	ENSG00000091490
773	ENSG00000187773
774	ENSG00000033011
775	ENSG00000084073
776	ENSG00000089248
777	ENSG00000082482
778	ENSG00000130055
779	ENSG00000173114
780	ENSG00000106025
781	ENSG00000180776
782	ENSG00000269190
783	ENSG00000073578
784	ENSG00000131435
785	ENSG00000152583
786	ENSG00000115652
787	ENSG00000179772
788	ENSG00000143036
789	ENSG00000077713
790	ENSG00000075275
791	ENSG00000147535
792	ENSG00000240764
793	ENSG00000122644
794	ENSG00000135324
795	ENSG00000113356
796	ENSG00000138629
797	ENSG00000173950
798	ENSG00000138660
799	ENSG00000152402
800	ENSG00000104695
801	ENSG00000182362
802	ENSG00000107779
803	ENSG00000197296
804	ENSG00000107742
805	ENSG00000153162
806	ENSG00000196639
807	ENSG00000105146
808	ENSG00000170191
809	ENSG00000167535
810	ENSG00000155093
811	ENSG00000188015
812	ENSG00000118946
813	ENSG00000161395
814	ENSG00000117600
815	ENSG00000103319
816	ENSG00000166579
817	ENSG00000166128
818	ENSG00000189067
819	ENSG00000184613
820	ENSG00000109775
821	ENSG00000119537
822	ENSG00000146232
823	ENSG00000147144
824	ENSG00000121578
825	ENSG00000058866
826	ENSG00000132819
827	ENSG00000174343
828	ENSG00000164307
829	ENSG00000144320
830	ENSG00000121900
831	ENSG00000183092
832	ENSG00000196998
833	ENSG00000135363
834	ENSG00000142892
835	ENSG00000149582
836	ENSG00000152492
837	ENSG00000155090
838	ENSG00000183114
839	ENSG00000119471
840	ENSG00000143919
841	ENSG00000052126
842	ENSG00000162783
843	ENSG00000119899
844	ENSG00000163083
845	ENSG00000182534
846	ENSG00000151611
847	ENSG00000062096
848	ENSG00000253159
849	ENSG00000173614
850	ENSG00000105559
851	ENSG00000102760
852	ENSG00000146555
853	ENSG00000153395
854	ENSG00000135766
855	ENSG00000005249
856	ENSG00000113657
857	ENSG00000177646
858	ENSG00000134028
859	ENSG00000154822
860	ENSG00000250486
861	ENSG00000196776
862	ENSG00000106780
863	ENSG00000162729
864	ENSG00000147813
865	ENSG00000114738
866	ENSG00000064655
867	ENSG00000081059
868	ENSG00000237651
869	ENSG00000177058
870	ENSG00000168672
871	ENSG00000167173
872	ENSG00000176244
873	ENSG00000152078
874	ENSG00000112679
875	ENSG00000188859
876	ENSG00000114026
877	ENSG00000143878
878	ENSG00000100033
879	ENSG00000043143
880	ENSG00000151929
881	ENSG00000196850
882	ENSG00000160226
883	ENSG00000211445
884	ENSG00000157538
885	ENSG00000025423
886	ENSG00000188732
887	ENSG00000116132
888	ENSG00000196839
889	ENSG00000168904
890	ENSG00000123685
891	ENSG00000168575
892	ENSG00000156521
893	ENSG00000140545
894	ENSG00000123496
895	ENSG00000078596
896	ENSG00000173226
897	ENSG00000168802
898	ENSG00000154309
899	ENSG00000114315
900	ENSG00000134508
901	ENSG00000159176
902	ENSG00000173218
903	ENSG00000141510
904	ENSG00000146574
905	ENSG00000175183
906	ENSG00000166169
907	ENSG00000114544
908	ENSG00000186230
909	ENSG00000174307
910	ENSG00000108828
911	ENSG00000138613
912	ENSG00000166979
913	ENSG00000109062
914	ENSG00000162909
915	ENSG00000182541
916	ENSG00000072310
917	ENSG00000115486
918	ENSG00000119227
919	ENSG00000187446
920	ENSG00000198483
921	ENSG00000188338
922	ENSG00000060971
923	ENSG00000140471
924	ENSG00000124523
925	ENSG00000196754
926	ENSG00000164951
927	ENSG00000111224
928	ENSG00000076344
929	ENSG00000137673
930	ENSG00000175745
931	ENSG00000108591
932	ENSG00000123453
933	ENSG00000160209
934	ENSG00000161642
935	ENSG00000174599
936	ENSG00000119431
937	ENSG00000185149
938	ENSG00000162627
939	ENSG00000083290
940	ENSG00000134864
941	ENSG00000136770
942	ENSG00000158234
943	ENSG00000175287
944	ENSG00000178078
945	ENSG00000095380
946	ENSG00000135821
947	ENSG00000052802
948	ENSG00000064651
949	ENSG00000109133
950	ENSG00000154639
951	ENSG00000119487
952	ENSG00000169249
953	ENSG00000139597
954	ENSG00000031003
955	ENSG00000102934
956	ENSG00000065534
957	ENSG00000166016
958	ENSG00000172201

## Sheet: Node file
node	size	summary	cc
1	2682	LowCC	0.451374786304936
2	79	LowCC	0.352711919454368
3	5	HighCC	0.545454545454545
5	287	LowCC	0.283215434083601
6	1618	HighCC	0.531376924055395
7	6	HighCC	0.5
8	87	LowCC	0.4605358435916
9	81	HighCC	0.654368036507513
10	17	LowCC	0.37037037037037
12	17	HighCC	0.587131367292225
13	13	HighCC	0.852822580645161
14	15	LowCC	0.375
19	31	LowCC	0.480874316939891
20	11	HighCC	0.948081264108352
21	297	HighCC	0.745512324912775
22	570	LowCC	0.459540712704785
25	31	LowCC	0.425561797752809
26	140	LowCC	0.438538993089832
27	12	HighCC	0.71484375
28	13	LowCC	0.266666666666667
30	62	LowCC	0.373548387096774
31	61	LowCC	0.347787610619469
32	119	HighCC	0.520682896637095
33	768	HighCC	0.682515469862176
35	5	LowCC	0
36	8	LowCC	0
37	35	HighCC	0.619292604501608
38	5	LowCC	0.375
39	10	LowCC	0.39622641509434
40	451	HighCC	0.553774853044332
41	5	HighCC	0.8
42	90	HighCC	0.737169374500604
43	8	LowCC	0
44	17	LowCC	0.412844036697248
45	1548	HighCC	0.588804288553297
46	35	HighCC	0.529664045746962
48	9	HighCC	0.818181818181818
50	97	LowCC	0.395797227036395
51	15	HighCC	0.58659217877095
53	398	HighCC	0.554702898068466
54	80	HighCC	0.624514928963151
56	13	LowCC	0.484375
57	51	LowCC	0.352941176470588
58	15	LowCC	0.496815286624204
59	10	HighCC	0.653225806451613
61	7	HighCC	1
62	9	HighCC	0.614457831325301
64	10	LowCC	0.214285714285714
66	18	LowCC	0.475728155339806
67	9	HighCC	0.521739130434783
68	73	LowCC	0.498561715481172
69	24	HighCC	0.667817083692839
70	5	LowCC	0
72	7	HighCC	0.761904761904762
73	14	HighCC	0.53125
74	8	LowCC	0
76	145	HighCC	0.732640422319677
77	9	LowCC	0.272727272727273
80	8	HighCC	1
82	163	HighCC	0.768288149060716
84	16	HighCC	0.736196319018405
85	15	HighCC	0.671480144404332
87	6	LowCC	0
89	6	HighCC	0.67741935483871
93	6	HighCC	0.818181818181818
94	5	LowCC	0
99	7	LowCC	0.230769230769231
103	15	LowCC	0.406779661016949
114	6	HighCC	0.529411764705882
117	9	HighCC	0.730434782608696
122	11	HighCC	0.51063829787234
124	19	HighCC	0.701559020044543
125	7	LowCC	0.230769230769231
129	6	HighCC	0.846153846153846
144	10	HighCC	0.65034965034965
145	5	HighCC	1
150	19	HighCC	0.525641025641026
156	6	HighCC	1
158	22	HighCC	0.596465390279823
185	20	HighCC	0.92533147243545
189	6	HighCC	0.5
194	24	HighCC	0.894312486380475
197	13	HighCC	0.78781512605042
198	14	HighCC	0.92156862745098
200	21	HighCC	0.724137931034483
210	19	HighCC	0.957300800609989
215	15	HighCC	0.802763819095477
218	8	HighCC	0.51063829787234
226	20	HighCC	0.957240038872692
234	13	HighCC	1
254	9	HighCC	1

## Sheet: Edge file
source	target
5	2
7	2
14	2
25	2
26	2
30	2
36	2
38	2
39	2
43	2
54	2
58	2
59	2
62	2
64	2
66	2
67	2
73	2
74	2
84	2
94	2
99	2
122	2
125	2
150	2
5	3
25	3
39	3
2	5
3	5
7	5
8	5
10	5
12	5
19	5
25	5
26	5
28	5
30	5
31	5
32	5
36	5
37	5
39	5
41	5
44	5
50	5
51	5
58	5
64	5
67	5
70	5
74	5
77	5
99	5
103	5
144	5
150	5
189	5
197	5
200	5
46	6
67	6
77	6
114	6
125	6
158	6
189	6
218	6
2	7
5	7
8	7
54	7
64	7
82	7
5	8
7	8
10	8
12	8
19	8
28	8
31	8
35	8
37	8
44	8
50	8
57	8
70	8
77	8
82	8
144	8
69	9
200	9
5	10
8	10
12	10
31	10
32	10
51	10
54	10
64	10
103	10
5	12
8	12
10	12
27	12
31	12
37	12
69	12
82	12
103	12
66	13
117	13
2	14
25	14
26	14
54	14
58	14
74	14
150	14
5	19
8	19
33	19
42	19
50	19
64	19
66	19
74	19
226	19
22	20
93	20
22	21
41	21
56	21
76	21
85	21
20	22
21	22
30	22
76	22
85	22
226	22
2	25
3	25
5	25
14	25
26	25
28	25
30	25
32	25
39	25
42	25
50	25
58	25
150	25
2	26
5	26
14	26
25	26
35	26
36	26
37	26
38	26
40	26
54	26
56	26
58	26
64	26
66	26
67	26
74	26
80	26
99	26
124	26
125	26
150	26
200	26
12	27
31	27
48	27
76	27
156	27
5	28
8	28
25	28
30	28
31	28
32	28
39	28
50	28
94	28
2	30
5	30
22	30
25	30
28	30
32	30
37	30
39	30
53	30
68	30
69	30
200	30
5	31
8	31
10	31
12	31
27	31
28	31
44	31
50	31
51	31
69	31
77	31
82	31
87	31
99	31
103	31
144	31
5	32
10	32
25	32
28	32
30	32
103	32
19	33
66	33
129	33
8	35
26	35
82	35
2	36
5	36
26	36
50	36
58	36
62	36
89	36
197	36
5	37
8	37
12	37
26	37
30	37
2	38
26	38
43	38
2	39
3	39
5	39
25	39
28	39
30	39
53	39
150	39
26	40
54	40
156	40
200	40
5	41
21	41
19	42
25	42
64	42
66	42
2	43
38	43
5	44
8	44
31	44
50	44
77	44
6	46
57	46
27	48
80	48
150	48
5	50
8	50
19	50
25	50
28	50
31	50
36	50
44	50
57	50
66	50
74	50
77	50
125	50
197	50
5	51
10	51
31	51
103	51
30	53
39	53
57	53
94	53
2	54
7	54
10	54
14	54
26	54
40	54
58	54
64	54
66	54
84	54
122	54
129	54
150	54
21	56
26	56
67	56
82	56
124	56
8	57
46	57
50	57
53	57
158	57
2	58
5	58
14	58
25	58
26	58
36	58
54	58
66	58
122	58
124	58
150	58
2	59
62	59
66	59
73	59
122	59
2	62
36	62
59	62
73	62
89	62
122	62
2	64
5	64
7	64
10	64
19	64
26	64
42	64
54	64
70	64
74	64
2	66
13	66
19	66
26	66
33	66
42	66
50	66
54	66
58	66
59	66
84	66
156	66
2	67
5	67
6	67
26	67
56	67
30	68
9	69
12	69
30	69
31	69
76	69
84	69
93	69
200	69
5	70
8	70
64	70
82	70
2	73
59	73
62	73
122	73
125	73
2	74
5	74
14	74
19	74
26	74
50	74
64	74
99	74
21	76
22	76
27	76
69	76
103	76
5	77
6	77
8	77
31	77
44	77
50	77
26	80
48	80
7	82
8	82
12	82
31	82
35	82
56	82
70	82
87	82
117	82
2	84
54	84
66	84
69	84
129	84
215	84
21	85
22	85
31	87
82	87
36	89
62	89
20	93
69	93
2	94
28	94
53	94
2	99
5	99
26	99
31	99
74	99
144	99
5	103
10	103
12	103
31	103
32	103
51	103
76	103
144	103
6	114
218	114
13	117
82	117
2	122
54	122
58	122
59	122
62	122
73	122
26	124
56	124
58	124
150	124
2	125
6	125
26	125
50	125
73	125
158	125
33	129
54	129
84	129
5	144
8	144
31	144
99	144
103	144
2	150
5	150
14	150
25	150
26	150
39	150
48	150
54	150
58	150
124	150
27	156
40	156
66	156
6	158
57	158
125	158
5	189
6	189
5	197
36	197
50	197
5	200
9	200
26	200
30	200
40	200
69	200
84	215
6	218
114	218
19	226
22	226
1
45
61
72
145
185
194
198
210
234
254
